# Supplementary material for: A Systematic Review of Deep Learning Methodologies Used in the Drug Discovery Process with Emphasis on In Vivo Validation
Source: Int J Mol Sci. 2023 Mar 31;24(7):6573. doi: 10.3390/ijms24076573 (PMC10095548; doi:10.3390/ijms24076573)
Supplement: Supplementary file 1 [file ijms-24-06573-s001.zip]

Archive with 1 entries (1 files):
- ijms-2136933-supplementary.pdf
